# Supplementary material for: Prevalence of Hantaviruses Harbored by Murid Rodents in Northwestern Ukraine and Discovery of a Novel Puumala Virus Strain
Source: Viruses. 2021 Aug 18;13(8):1640. doi: 10.3390/v13081640 (PMC8402871; doi:10.3390/v13081640)
Supplement: Supplementary file 1 [file viruses-13-01640-s001.zip]

Archive with 10 entries (10 files):
- TableS1 Trap Coordinates.csv
- TableS1 Trap Coordinates.pdf
- TableS2 Line success rate.pdf
- TableS2 Line success rate.xlsx
- TableS3 Small mammal database Ukraine (2).csv
- TableS3 Small mammal database Ukraine.pdf
- TableS4 Primers used to amplify DOBV or PUUV hantaviruses.pdf
- TableS4 Primers used to amplify DOBV or PUUV hantaviruses.xlsx
- TableS5 NGS depth of coverage.pdf
- TableS5 NGS depth of coverage.xlsx
