# Supplementary material for: Prevalence of Hantaviruses Harbored by Murid Rodents in Northwestern Ukraine and Discovery of a Novel Puumala Virus Strain
Source: Viruses. 2021 Aug 18;13(8):1640. doi: 10.3390/v13081640 (PMC8402871; doi:10.3390/v13081640)
Supplement: Supplementary file 1 [file viruses-13-01640-s001.zip › TableS1 Trap Coordinates.csv]

Table S1. Trap Coordinates
ID	Trap number	Latitude	Longitude	Elevation
1	A0001	51.20326398	24.08905503	155.915863
2	A0002	51.20320899	24.08915897	154.143021
3	A0003	51.20311604	24.08930901	155.244049
4	A0004	51.20300598	24.08946298	155.841217
5	A0005	51.20293097	24.08959701	154.460266
6	A0006	51.20290197	24.08970396	154.217667
7	A0007	51.20284002	24.08979298	155.701248
8	A0008	51.20280197	24.08992801	157.082199
9	A0009	51.202735	24.09005801	156.951569
10	A0010	51.20266903	24.09017603	155.458649
11	A0011	51.202519	24.09029103	156.475708
12	A0012	51.202463	24.09034601	156.680969
13	A0013	51.20239201	24.09045196	155.859879
14	A0014	51.20229101	24.09055699	157.427429
15	A0015	51.20222102	24.09068598	156.587662
16	A0016	51.20216704	24.09081004	157.679367
17	A0017	51.20213804	24.09088799	158.089905
18	A0018	51.20206604	24.09104699	158.388489
19	A0019	51.20200904	24.09119602	156.951569
20	A0020	51.20197602	24.09125201	156.951569
21	A0021	51.20189999	24.09135201	156.951569
22	A0022	51.20183403	24.091466	156.951569
23	A0023	51.20173302	24.091609	156.951569
24	A0024	51.201656	24.09174504	156.951569
25	A0025	51.20156698	24.09183397	156.951569
26	A0026	51.20146899	24.09194402	158.687073
27	A0027	51.20139004	24.09204503	158.827042
28	A0028	51.20131603	24.09211401	158.575104
29	A0029	51.20127303	24.09217402	158.40715
30	A0030	51.20117898	24.092313	158.323181
31	A0031	51.20108502	24.09243302	157.791336
32	A0032	51.200966	24.09243001	157.427429
33	A0033	51.20091302	24.09242598	157.698029
34	A0034	51.20081898	24.09250301	157.670029
35	A0035	51.20070398	24.09252397	157.418106
36	A0036	51.20063198	24.09251802	157.68869
37	A0037	51.20053098	24.09253403	157.166168
38	A0038	51.20041296	24.09254903	154.62822
39	A0039	51.20029	24.09259203	155.999832
40	A0040	51.20018103	24.092674	156.774277
41	A0041	51.20009998	24.09273502	154.115036
42	A0042	51.19999101	24.09276403	155.85054
43	A0043	51.19990904	24.09279303	156.018494
44	A0044	51.19979303	24.09283401	154.768188
45	A0045	51.19967703	24.092846	155.318695
46	A0046	51.19954099	24.09282303	153.191299
47	A0047	51.19944904	24.09280996	154.28299
48	A0048	51.19936002	24.09277199	154.646881
49	A0049	51.199269	24.09270996	155.216064
50	A0050	51.19915601	24.09261198	152.939362
51	B0001	51.20295502	24.08915503	158.509796
52	B0002	51.20293801	24.08907699	158.509796
53	B0003	51.20290297	24.08898999	158.509796
54	B0004	51.20283298	24.08891497	158.509796
55	B0005	51.20274799	24.08881598	158.509796
56	B0006	51.20268596	24.08872303	158.509796
57	B0007	51.20261203	24.08860601	158.509796
58	B0008	51.20246996	24.08850501	158.509796
59	B0009	51.20243199	24.08844399	158.509796
60	B0010	51.20240601	24.08839001	159.172272
61	B0011	51.20227802	24.08824501	160.161331
62	B0012	51.20213997	24.08799799	161.225021
63	B0013	51.202088	24.08791602	161.225021
64	B0014	51.20198398	24.08775802	161.225021
65	B0015	51.20189404	24.08770102	161.225021
66	B0016	51.201829	24.08761703	161.225021
67	B0017	51.20173696	24.08752299	161.225021
68	B0018	51.20164703	24.08736901	161.225021
69	B0019	51.20159699	24.08724102	161.215698
70	B0020	51.20152901	24.08716097	161.215698
71	B0021	51.20143102	24.08709501	155.859879
72	B0022	51.20136598	24.087007	156.923569
73	B0023	51.20127596	24.08706903	158.127228
74	B0024	51.20118904	24.087123	158.472473
75	B0025	51.20113296	24.08704396	158.472473
76	B0026	51.20105803	24.08696601	158.472473
77	B0027	51.20101	24.08694204	158.472473
78	B0028	51.20095904	24.08688496	158.472473
79	B0029	51.20091403	24.08680902	158.472473
80	B0030	51.20087002	24.08677901	158.472473
81	B0031	51.20079702	24.08672403	158.472473
82	B0032	51.20068696	24.08665898	154.180344
83	B0033	51.20056903	24.08660299	156.345078
84	B0034	51.20051103	24.086547	154.646881
85	B0035	51.20044196	24.08649302	153.648499
86	B0036	51.20037097	24.08641004	154.861496
87	B0037	51.20033199	24.08635799	154.404282
88	B0038	51.20026602	24.08626302	155.197403
89	B0039	51.20022101	24.08619798	154.852158
90	B0040	51.20012403	24.08619002	154.143021
91	B0041	51.20005597	24.08620996	155.253387
92	B0042	51.19996704	24.08624299	154.460266
93	B0043	51.19989999	24.08623	154.497589
94	B0044	51.19979697	24.08625497	154.75885
95	B0045	51.19972003	24.08628599	156.186447
96	B0046	51.19969798	24.08626503	156.083817
97	B0047	51.199643	24.08625204	155.570618
98	B0048	51.19953303	24.08627501	155.710587
99	B0049	51.19942004	24.086317	202.905228
100	B0050	51.19936304	24.08630904	204.668716
101	C0001	51.20508797	24.08600897	199.66748
102	C0002	51.20516097	24.08602598	199.66748
103	C0003	51.20520003	24.08606797	199.66748
104	C0004	51.20525502	24.08612598	199.66748
105	C0005	51.20532501	24.08611701	199.66748
106	C0006	51.20534697	24.08616202	199.66748
107	C0007	51.20540698	24.08622203	199.66748
108	C0008	51.20547202	24.08632404	199.66748
109	C0009	51.20550798	24.08636704	199.144958
110	C0010	51.20554503	24.08640099	199.228928
111	C0011	51.20561804	24.08643703	199.452866
112	C0012	51.20564301	24.08651004	199.042313
113	C0013	51.20569096	24.08645304	198.986328
114	C0014	51.20573304	24.08637903	198.687744
115	C0015	51.20578299	24.08629999	198.575775
116	C0016	51.20579196	24.08623897	198.575775
117	C0017	51.20584896	24.08617803	198.575775
118	C0018	51.20583203	24.08613201	198.575775
119	C0019	51.20585198	24.08601701	198.575775
120	C0020	51.20585298	24.08591702	198.575775
121	C0021	51.20583798	24.08586698	198.575775
122	C0022	51.20582096	24.08579498	198.575775
123	C0023	51.20583002	24.08572599	198.575775
124	C0024	51.20583597	24.08567	198.575775
125	C0025	51.20582297	24.08555299	198.575775
126	C0026	51.20583999	24.08541603	198.575775
127	C0027	51.20585801	24.08532098	198.575775
128	C0028	51.20590101	24.08519802	198.575775
129	C0029	51.20592196	24.08514404	198.575775
130	C0030	51.20593898	24.08511001	198.575775
131	C0031	51.20599397	24.08507598	198.575775
132	C0032	51.20605599	24.08508201	198.575775
133	C0033	51.20608902	24.08512803	198.575775
134	C0034	51.20612296	24.08516197	198.575775
135	C0035	51.20613503	24.085195	198.575775
136	C0036	51.20618599	24.08523297	198.575775
137	C0037	51.20624199	24.08518301	198.575775
138	C0038	51.206244	24.085094	198.575775
139	C0039	51.20625699	24.08502703	197.838654
140	C0040	51.20626998	24.08494899	198.183899
141	C0041	51.20630804	24.08485997	198.575775
142	C0042	51.20633704	24.08472897	198.314529
143	C0043	51.20631197	24.08465001	197.680038
144	C0044	51.20629001	24.08458102	197.680038
145	C0045	51.20628297	24.08452604	197.680038
146	C0046	51.20628004	24.084433	197.680038
147	C0047	51.20628197	24.08438397	197.680038
148	C0048	51.20629798	24.08429001	200.115341
149	C0049	51.20632304	24.08413502	198.295868
150	C0050	51.20629697	24.08404601	201.319
151	D0001	51.20464498	24.08684799	195.095428
152	D0002	51.20464498	24.08684799	184.960938
153	D0003	51.20465001	24.08660802	195.851227
154	D0004	51.20462403	24.08652001	195.851227
155	D0005	51.20462	24.086418	195.851227
156	D0006	51.20463903	24.08633603	195.851227
157	D0007	51.20462998	24.08622304	195.851227
158	D0008	51.20462604	24.08611198	195.851227
159	D0009	51.20463501	24.08603202	195.851227
160	D0010	51.20464096	24.08589497	195.851227
161	D0011	51.20463702	24.08582699	195.851227
162	D0012	51.20459704	24.08574896	195.851227
163	D0013	51.20456904	24.08562197	195.851227
164	D0014	51.20455303	24.08551804	195.851227
165	D0015	51.204548	24.08536096	195.851227
166	D0016	51.20455597	24.08524898	195.851227
167	D0017	51.20454004	24.08514303	195.851227
168	D0018	51.20451598	24.08499199	195.851227
169	D0019	51.20451104	24.08488101	195.851227
170	D0020	51.20452101	24.08476199	196.299088
171	D0021	51.20449704	24.08464598	196.01918
172	D0022	51.20449704	24.08454004	195.897873
173	D0023	51.20450098	24.08436997	191.950989
174	D0024	51.20448598	24.08421499	191.950989
175	D0025	51.20448598	24.084116	191.950989
176	D0026	51.20448598	24.08393604	191.950989
177	D0027	51.20446997	24.08374803	191.923004
178	D0028	51.20446997	24.08365399	194.199692
179	D0029	51.20445203	24.08352298	196.289764
180	D0030	51.20445396	24.08337797	196.485703
181	D0031	51.20440702	24.08322399	195.076767
182	D0032	51.20441498	24.08309801	196.728302
183	D0033	51.20443996	24.08296097	196.756302
184	D0034	51.20440702	24.08283901	196.886932
185	D0035	51.20439202	24.08272301	196.569687
186	D0036	51.20437601	24.08258596	196.681656
187	D0037	51.20437902	24.08252402	196.429718
188	D0038	51.20441196	24.082448	194.656891
189	D0039	51.204433	24.08237399	196.961578
190	D0040	51.20446402	24.08227701	196.858932
191	D0041	51.20447399	24.08221297	197.689362
192	D0042	51.20445798	24.08211197	197.586731
193	D0043	51.20445396	24.08200703	197.568069
194	D0044	51.20441096	24.08182698	197.614716
195	D0045	51.20440501	24.08175699	198.146576
196	D0046	51.20440501	24.081615	198.174561
197	D0047	51.20440098	24.08151199	198.305191
198	D0048	51.204403	24.08137696	198.398499
199	D0049	51.20439604	24.08129901	197.549408
200	D0050	51.20436402	24.08122801	198.743729
201	E0001	51.26836002	23.99378498	183.730652
202	E0002	51.26840302	23.99384701	181.780533
203	E0003	51.26849002	23.99400802	181.631241
204	E0004	51.26862103	23.99420701	182.135101
205	E0005	51.268716	23.99412503	182.312393
206	E0006	51.26880099	23.99401699	182.508331
207	E0007	51.26892999	23.99389696	182.209747
208	E0008	51.26899503	23.99383401	182.24707
209	E0009	51.26904096	23.99394298	181.090073
210	E0010	51.26912403	23.99400802	181.453964
211	E0011	51.26909997	23.99412001	180.959442
212	E0012	51.26909704	23.99417298	181.239349
213	E0013	51.26913501	23.99436199	180.978104
214	E0014	51.26917298	23.99451203	180.707504
215	E0015	51.26915697	23.99462099	181.192703
216	E0016	51.26905303	23.99466801	179.55983
217	E0017	51.26895396	23.99472803	181.108734
218	E0018	51.26884701	23.99473297	180.576874
219	E0019	51.26873402	23.99470196	180.828812
220	E0020	51.268615	23.99474303	180.744827
221	E0021	51.26853101	23.99475502	180.259628
222	E0022	51.26845297	23.99482903	181.304672
223	E0023	51.26834803	23.99482098	180.931442
224	E0024	51.26825801	23.99488402	181.50061
225	E0025	51.26821199	23.99494101	182.219086
226	F0001	51.26815198	23.99247204	182.554977
227	F0002	51.26814603	23.99235897	181.18338
228	F0003	51.26812901	23.99229803	179.830429
229	F0004	51.26815701	23.99222502	181.118057
230	F0005	51.26819297	23.99214397	181.230026
231	F0006	51.26821803	23.99202696	180.828812
232	F0007	51.26822398	23.99182898	180.604874
233	F0008	51.26823496	23.99169101	181.444626
234	F0009	51.26823898	23.99151399	181.313995
235	F0010	51.26826304	23.99142397	182.088455
236	F0011	51.2683	23.99130201	181.509949
237	F0012	51.26833898	23.99120403	181.220703
238	F0013	51.268356	23.99106698	181.015427
239	F0014	51.26836798	23.99097	181.556595
240	F0015	51.26840101	23.99085701	181.565933
241	F0016	51.26843898	23.99071997	181.537933
242	F0017	51.26845297	23.99059298	180.856796
243	F0018	51.26847301	23.99047899	179.102631
244	F0019	51.26846999	23.99037204	181.761871
245	F0020	51.268486	23.99025897	179.643814
246	F0021	51.26849203	23.99014204	179.811768
247	F0022	51.26852104	23.99001304	180.250305
248	F0023	51.26854601	23.98986703	180.007706
249	F0024	51.26854501	23.989689	181.77121
250	F0025	51.26856999	23.98957601	180.819473
251	G0001	51.26678296	23.99399998	180.007706
252	G0002	51.26678699	23.99415999	180.007706
253	G0003	51.26684097	23.99434598	180.007706
254	G0004	51.26689101	23.99454103	180.007706
255	G0005	51.26693501	23.99474597	180.007706
256	G0006	51.26689302	23.99497203	180.007706
257	G0007	51.26685999	23.99513103	180.007706
258	G0008	51.26686997	23.99523497	180.007706
259	G0009	51.26682504	23.99542901	182.321716
260	G0010	51.26679998	23.99553697	182.172424
261	G0011	51.26677098	23.99570997	182.582977
262	G0012	51.26671398	23.99592304	182.853561
263	G0013	51.26666302	23.99605698	183.292114
264	G0014	51.26661398	23.99625798	183.376083
265	G0015	51.26660703	23.99640198	183.730652
266	G0016	51.26656797	23.99659904	183.898605
267	G0017	51.26651298	23.99698402	184.187851
268	G0018	51.266473	23.99722701	184.122543
269	G0019	51.26640603	23.997413	184.131866
270	G0020	51.26636202	23.99762699	184.766357
271	G0021	51.26633998	23.99774702	185.148911
272	G0022	51.26629396	23.99787904	185.400848
273	G0023	51.26625096	23.99804399	185.130249
274	G0024	51.26621903	23.99823996	185.027618
275	G0025	51.26650401	23.99673399	185.027618
276	H0001	51.266774	23.992595	180.856796
277	H0002	51.26673502	23.99247497	180.856796
278	H0003	51.26671901	23.99233198	180.856796
279	H0004	51.26672798	23.992192	180.856796
280	H0005	51.26671599	23.99205797	180.856796
281	H0006	51.26670702	23.99192504	180.856796
282	H0007	51.26668599	23.99179998	180.856796
283	H0008	51.26667299	23.99165598	180.856796
284	H0009	51.26665397	23.99151701	180.856796
285	H0010	51.26661197	23.99137996	180.856796
286	H0011	51.26659798	23.99126898	175.66893
287	H0012	51.26659001	23.99114401	180.884796
288	H0013	51.26656001	23.99099397	179.979721
289	H0014	51.266545	23.99085199	180.67952
290	H0015	51.26654198	23.99074403	180.138336
291	H0016	51.26651198	23.99062903	179.531845
292	H0017	51.26650502	23.99049701	179.167938
293	H0018	51.266501	23.99034396	179.363892
294	H0019	51.26647501	23.99020297	178.757401
295	H0020	51.26643201	23.99009502	179.046646
296	H0021	51.26637099	23.99001799	179.195938
297	H0022	51.26631299	23.98993903	179.354553
298	H0023	51.26624401	23.989833	177.842987
299	H0024	51.266185	23.98974901	177.824326
300	H0025	51.26613697	23.98965597	178.794708
301	I0001	51.26770698	23.99238998	218.422165
302	I0002	51.26766097	23.99221698	220.876129
303	I0003	51.26762501	23.99215302	220.876129
304	I0004	51.26759802	23.99203903	220.876129
305	I0005	51.26757002	23.991962	220.876129
306	I0006	51.26757497	23.99182999	220.876129
307	I0007	51.26750699	23.99175002	220.876129
308	I0008	51.26742602	23.99173301	220.876129
309	I0009	51.26735	23.99170602	221.221375
310	I0010	51.26728797	23.99170602	220.41893
311	I0011	51.26721396	23.99170501	222.089127
312	I0012	51.267164	23.99160099	220.20433
313	I0013	51.26715504	23.99141802	219.364563
314	I0014	51.26716903	23.9913	220.456253
315	I0015	51.26719502	23.99117301	220.456253
316	I0016	51.26720499	23.99105399	220.456253
317	I0017	51.26720197	23.99094201	220.456253
318	I0018	51.267164	23.99088903	220.456253
319	I0019	51.26708203	23.99091401	220.456253
320	I0020	51.26700902	23.99091703	218.888702
321	I0021	51.26693803	23.99088099	220.726837
322	I0022	51.26684801	23.990811	220.260315
323	I0023	51.26689897	23.99062802	219.140625
324	I0024	51.26694297	23.99053196	219.336578
325	I0025	51.26699796	23.99051	220.064362
