# Supplementary material for: Prevalence of Hantaviruses Harbored by Murid Rodents in Northwestern Ukraine and Discovery of a Novel Puumala Virus Strain
Source: Viruses. 2021 Aug 18;13(8):1640. doi: 10.3390/v13081640 (PMC8402871; doi:10.3390/v13081640)
Supplement: Supplementary file 1 [file viruses-13-01640-s001.zip › TableS2 Line success rate.xlsx]

## Sheet: Sheet1
Table S2. Line and day success rate
Line	N of traps	Date of collection	Morning or afternoon collection	Animals caugt (data sheets)	Total per day (animals, data sheets)	Alive (field collection team)	Day N for a trap	Success rate morning / afternoon	Success rate per day	Comment
A	50	2019-09-24	morning	8	9	no data	1	0.16	0.18
A	42	2019-09-24	afternoon	1		no data	1	0.0238095	N/A
A	50	2019-09-25	morning	5	6	no data	2	0.1	0.12
A	45	2019-09-25	afternoon	1		no data	2	0.0222222	N/A
A	50	2019-09-26	morning	9	24	no data	3	0.18	0.48
A	41	2019-09-26	afternoon	15		no data	3	0.365854	N/A
B	39	2019-09-24	morning	12	14	no data	1	0.307692	0.358974
B	27	2019-09-24	afternoon	2		no data	1	0.0740741	N/A
B	48	2019-09-25	morning	8	12	no data	2	0.166667	0.25
B	40	2019-09-25	afternoon	4		no data	2	0.1	N/A
B	50	2019-09-26	morning	15	15	no data	3	0.3	0.3
B	35	2019-09-26	afternoon	0		N/A	3	0	N/A
C	50	2019-09-25	morning	19	25	no data	1	0.38	0.5
C	31	2019-09-25	afternoon	6		no data	1	0.193548	N/A
C	50	2019-09-26	morning	19	19	no data	2	0.38	0.38
C	31	2019-09-26	afternoon	0		N/A	2	0	N/A
C	50	2019-09-29	morning	18	18	8	3	0.36	0.36
C	32	2019-09-29	afternoon	0		N/A	3	0	N/A
C	50	2019-09-30	morning	15	15	6	4	0.3	0.3
C	35	2019-09-30	afternoon	0		N/A	4	0	N/A
C	50	2019-10-01	morning	6	6	4	5	0.12
C	44	2019-10-01	afternoon				5
D	50	2019-09-25	morning	29	32	no data	1	0.58	0.64
D	21	2019-09-25	afternoon	3		no data	1	0.142857	N/A
D	50	2019-09-26	morning	26	26	no data	2	0.52	0.52
D	24	2019-09-26	afternoon	0		N/A	2	0	N/A
D	50	2019-09-29	morning	20	20	15	3	0.4	0.4
D	30	2019-09-29	afternoon	0		N/A	3	0	N/A
D	50	2019-09-30	morning	20	20	13	4	0.4	0.4
D	30	2019-09-30	afternoon	0		N/A	4	0	N/A
D	50	2019-10-01	morning	11		4	5	0.22
D	39	2019-10-01	afternoon				5
E	25	2019-09-29	morning	13	13	10	1	0.52	0.52
E	12	2019-09-29	afternoon	0		N/A	1	0	N/A
E	25	2019-09-30	morning	8	8	6	2	0.32	0.32
E	17	2019-09-30	afternoon	0		N/A	2	0	N/A
E	25	2019-10-01	morning	9		5	3	0.36
E	16	2019-10-01	afternoon				3
F	25	2019-09-29	morning	14	15	12	1	0.56	0.6
F	11	2019-09-29	afternoon	1		1	1	0.0909091	N/A
F	25	2019-09-30	morning	9	9	6	2	0.36	0.36
F	16	2019-09-30	afternoon	0		N/A	2	0	N/A
F	25	2019-10-01	morning	8		5	3	0.32
F	17	2019-10-01	afternoon				3
G	25	2019-09-29	morning	6	7	3	1	0.24	0.28
G	19	2019-09-29	afternoon	1		0	1	0.0526316	N/A
G	25	2019-09-30	morning	10	10	3	2	0.4	0.4
G	15	2019-09-30	afternoon	0		N/A	2	0	N/A
G	25	2019-10-01	morning	5		2	3	0.2
G	20	2019-10-01	afternoon				3
H(a)	25	2019-09-29	morning	1	2	N/A	1	0.04	0.08	total from field: 0 (No. 343)
H(a)	24	2019-09-29	afternoon	1		1	1	0.0416667	N/A
H(b)	25	2019-09-30	morning	12	12	11	1	0.48	0.48
H(b)	13	2019-09-30	afternoon	0		N/A	1	0	N/A
H(b)	25	2019-10-01	morning	8		6	2	0.32
H(b)	17	2019-10-01	afternoon				2
				378		121				total in data sheets: 379

## Sheet: Sheet2
	N traps	N days	Trap*day	Total captures	Success rate per line	Comments
A	50	3	150	39	0.26	forest; near Mashiv Bir
B	50	3	144	41	0.284722	forest; near Mashiv Bir; first day: 38 and 49 traps
C	50	5	250	83	0.332	forest
D	50	5	250	109	0.436	under power line along the road
E	25	3	75	30	0.4	forest
F	25	3	75	32	0.426667	forest
G	25	3	75	22	0.293333	garbage line
H(a)	25	1	25	2	0.08	field line (doubt about the number - maybe 1)
H(b)	25	2	50	20	0.4	forest
Total			1094	378	0.345521
